# Supplementary material for: Potential distributions of Bacillus anthracis and Bacillus cereus biovar anthracis causing anthrax in Africa
Source: PLoS Negl Trop Dis. 2020 Mar 9;14(3):e0008131. doi: 10.1371/journal.pntd.0008131 (PMC7082064; doi:10.1371/journal.pntd.0008131)
Supplement: S1 Table — (XLSX) [file pntd.0008131.s001.xlsx]

## Sheet: B_anthracis_occ
DEF_ID	Reference	Ref_ID	Country	longitude	latitude	Comments
1	Maho et al., 2006	doi: 10.1128/JCM.01269-06	Chad	15.0482	12.1085	Samples obtained from 1996-2003, uncertainty in time of positive samples
2	Maho et al., 2006	doi: 10.1128/JCM.01269-06	Chad	15.7293	12.996	Samples obtained from 1996-2003, uncertainty in time of positive samples
3	Maho et al., 2006	doi: 10.1128/JCM.01269-06	Chad	15.8632	11.8091	Samples obtained from 1996-2003, uncertainty in time of positive samples											&
4	Maho et al., 2006	doi: 10.1128/JCM.01269-06	Chad	20.2827	11.0297	Samples obtained from 1996-2003, uncertainty in time of positive samples
5	Maho et al., 2006	doi: 10.1128/JCM.01269-06	Chad	18.2138	11.9801	Samples obtained from 1996-2003, uncertainty in time of positive samples
6	Maho et al., 2006	doi: 10.1128/JCM.01269-06	Chad	15.2477	11.7269	Samples obtained from 1996-2003, uncertainty in time of positive samples
7	Maho et al., 2006	doi: 10.1128/JCM.01269-06	Chad	15.2247	9.72366	Samples obtained from 1996-2003, uncertainty in time of positive samples
8	Maho et al., 2006	doi: 10.1128/JCM.01269-06	Chad	17.7429	8.31705	Samples obtained from 1996-2003, uncertainty in time of positive samples
9	Maho et al., 2006	doi: 10.1128/JCM.01269-06	Chad	15.058	12.2947	Samples obtained from 1996-2003, uncertainty in time of positive samples
10	Maho et al., 2006	doi: 10.1128/JCM.01269-06	Chad	16.1713	11.4025	Samples obtained from 1996-2003, uncertainty in time of positive samples
11	Maho et al., 2006	doi: 10.1128/JCM.01269-06	Chad	17.5505	8.91727	Samples obtained from 1996-2003, uncertainty in time of positive samples
12	Pilo et al., 2011	doi: 10.1128/AEM.00074-11	Cameroon	12.5628	14.4476	No date in the manuscript. Genbank information: 2011
13	Pilo et al., 2011	doi: 10.1128/AEM.00074-11	Cameroon	13.3934	9.3226	No date in the manuscript. Genbank information: 2011
14	Pilo et al., 2011	doi: 10.1128/AEM.00074-11	Cameroon	14.7	10.5167	No date in the manuscript. Genbank information: 2011
15	Pilo et al., 2011	doi: 10.1128/AEM.00074-11	Cameroon	14.0617	9.5304	No date in the manuscript. Genbank information: 2011
16	Pilo et al., 2011	doi: 10.1128/AEM.00074-11	Cameroon	13.882	10.8685	Discussed in Antonation et al., 2016
17	Pilo et al., 2011	doi: 10.1128/AEM.00074-11	Cameroon	13.4061	9.22166	No date in the manuscript. Genbank information: 2011
18	Ayamdooh 2015	http://ugspace.ug.edu.gh/handle/123456789/7426	Ghana	-0.20606	8.46444	2010. Master thesis. University of Ghana
19	Ayamdooh 2015	http://ugspace.ug.edu.gh/handle/123456789/7426	Ghana	-0.47433	8.47856	2012.Master thesis. University of Ghana
20	Ayamdooh 2015	http://ugspace.ug.edu.gh/handle/123456789/7426	Ghana	-1.24845	8.85565	2011.Master thesis. University of Ghana
21	Ayamdooh 2015	http://ugspace.ug.edu.gh/handle/123456789/7426	Ghana	-1.02306	9.02305	2009.Master thesis. University of Ghana
22	Ayamdooh 2015	http://ugspace.ug.edu.gh/handle/123456789/7426	Ghana	-2.48938	9.03284	2012.Master thesis. University of Ghana
23	Ayamdooh 2015	http://ugspace.ug.edu.gh/handle/123456789/7426	Ghana	-1.8166	9.0833	2010.Master thesis. University of Ghana
24	Ayamdooh 2015	http://ugspace.ug.edu.gh/handle/123456789/7426	Ghana	-2.72394	9.15172	2005.Master thesis. University of Ghana
25	Ayamdooh 2015	http://ugspace.ug.edu.gh/handle/123456789/7426	Ghana	-2.35093	9.24521	2005.Master thesis. University of Ghana
26	Ayamdooh 2015	http://ugspace.ug.edu.gh/handle/123456789/7426	Ghana	0.25	9.25	2008.Master thesis. University of Ghana
27	Ayamdooh 2015	http://ugspace.ug.edu.gh/handle/123456789/7426	Ghana	0.41667	9.33333	2008.Master thesis. University of Ghana
28	Ayamdooh 2015	http://ugspace.ug.edu.gh/handle/123456789/7426	Ghana	-0.90618	9.33448	2008.Master thesis. University of Ghana
29	Ayamdooh 2015	http://ugspace.ug.edu.gh/handle/123456789/7426	Ghana	-0.0032	9.33889	2010.Master thesis. University of Ghana
30	Ayamdooh 2015	http://ugspace.ug.edu.gh/handle/123456789/7426	Ghana	0.5166	9.35	2010.Master thesis. University of Ghana
31	Ayamdooh 2015	http://ugspace.ug.edu.gh/handle/123456789/7426	Ghana	-0.33445	9.36677	2006.Master thesis. University of Ghana
32	Ayamdooh 2015	http://ugspace.ug.edu.gh/handle/123456789/7426	Ghana	0.53635	9.36775	2012.Master thesis. University of Ghana
33	Ayamdooh 2015	http://ugspace.ug.edu.gh/handle/123456789/7426	Ghana	-0.83631	9.39623	2011.Master thesis. University of Ghana
34	Ayamdooh 2015	http://ugspace.ug.edu.gh/handle/123456789/7426	Ghana	-0.83735	9.40488	2011.Master thesis. University of Ghana
35	Ayamdooh 2015	http://ugspace.ug.edu.gh/handle/123456789/7426	Ghana	-0.83512	9.41003	2005.Master thesis. University of Ghana
36	Ayamdooh 2015	http://ugspace.ug.edu.gh/handle/123456789/7426	Ghana	-2.6212	9.42243	2005.Master thesis. University of Ghana
37	Ayamdooh 2015	http://ugspace.ug.edu.gh/handle/123456789/7426	Ghana	0.01333	9.44495	2008.Master thesis. University of Ghana
38	Ayamdooh 2015	http://ugspace.ug.edu.gh/handle/123456789/7426	Ghana	-0.75836	9.59119	2007.Master thesis. University of Ghana
39	Ayamdooh 2015	http://ugspace.ug.edu.gh/handle/123456789/7426	Ghana	-0.84614	9.6809	2005.Master thesis. University of Ghana
40	Ayamdooh 2015	http://ugspace.ug.edu.gh/handle/123456789/7426	Ghana	-0.8259	9.68676	2006.Master thesis. University of Ghana
41	Ayamdooh 2015	http://ugspace.ug.edu.gh/handle/123456789/7426	Ghana	-0.83051	9.68748	2012.Master thesis. University of Ghana
42	Ayamdooh 2015	http://ugspace.ug.edu.gh/handle/123456789/7426	Ghana	-2.40222	9.70609	2005.Master thesis. University of Ghana
43	Ayamdooh 2015	http://ugspace.ug.edu.gh/handle/123456789/7426	Ghana	0.10257	9.72707	2011.Master thesis. University of Ghana
44	Ayamdooh 2015	http://ugspace.ug.edu.gh/handle/123456789/7426	Ghana	-1.8243	9.7334	2011.Master thesis. University of Ghana
45	Ayamdooh 2015	http://ugspace.ug.edu.gh/handle/123456789/7426	Ghana	0.09227	9.73721	2011.Master thesis. University of Ghana
46	Ayamdooh 2015	http://ugspace.ug.edu.gh/handle/123456789/7426	Ghana	-0.4391	9.80713	2011.Master thesis. University of Ghana
47	Ayamdooh 2015	http://ugspace.ug.edu.gh/handle/123456789/7426	Ghana	-1.00361	10.05	2007.Master thesis. University of Ghana
48	Ayamdooh 2015	http://ugspace.ug.edu.gh/handle/123456789/7426	Ghana	-1.25	10.0611	2007.Master thesis. University of Ghana
49	Ayamdooh 2015	http://ugspace.ug.edu.gh/handle/123456789/7426	Ghana	-1.11983	10.4188	2011.Master thesis. University of Ghana
50	Ayamdooh 2015	http://ugspace.ug.edu.gh/handle/123456789/7426	Ghana	0.07345	10.4247	2008.Master thesis. University of Ghana
51	Ayamdooh 2015	http://ugspace.ug.edu.gh/handle/123456789/7426	Ghana	0.0605	10.4535	2007.Master thesis. University of Ghana
52	Ayamdooh 2015	http://ugspace.ug.edu.gh/handle/123456789/7426	Ghana	-0.1674	10.4587	2006.Master thesis. University of Ghana
53	Ayamdooh 2015	http://ugspace.ug.edu.gh/handle/123456789/7426	Ghana	-0.28211	10.4941	2010.Master thesis. University of Ghana
54	Ayamdooh 2015	http://ugspace.ug.edu.gh/handle/123456789/7426	Ghana	-0.2821	10.4942	2011.Master thesis. University of Ghana
55	Ayamdooh 2015	http://ugspace.ug.edu.gh/handle/123456789/7426	Ghana	-0.83681	10.4955	2005.Master thesis. University of Ghana
56	Ayamdooh 2015	http://ugspace.ug.edu.gh/handle/123456789/7426	Ghana	-0.1666	10.5166	2007.Master thesis. University of Ghana
57	Ayamdooh 2015	http://ugspace.ug.edu.gh/handle/123456789/7426	Ghana	-0.1833	10.6333	2009.Master thesis. University of Ghana
64	EMPRES	Empres id: 220857	Tanzania	37.3182	-3.6325	Locality quality: Exact (EMPRES quality). 2016
65	EMPRES	Empres id: 219615	Tanzania	36.8442	-3.1309	Locality quality: Exact (EMPRES quality). 2016
66	EMPRES	Empres id: 218509	Zambia	32.9951	-11.2266	Locality quality: Exact (EMPRES quality). 2016
67	EMPRES	Empres id: 210393	Botswana	25.1554	-17.795	Locality quality: Exact (EMPRES quality). 2015
74	EMPRES	Empres id: 155163	Uganda	29.9683	-0.1696	Locality quality: Exact (EMPRES quality). 2010
75	Promed-mail	Promed id: 20171013.5379463	Namibia	21.6699	-18.119	Reported 2017
	Confirmed:	At least one confirmatory test reported for B. anthracis diagnosis in the corresponding reference

## Sheet: Bcbva_occ
DEF_ID	Reference	Ref_ID	Country	longitude	latitude	Confirmed/Unconfirmed	Diagnositc method	Comments
1	Hoffmann et al., 2017	doi:10.1038/nature23309	Liberia	-7.58333	5.5	Confirmed	PCR/sequencing	Samples collected from 2008 to 2014
2	Antonation et al., 2016	doi: 10.1371/journal.pntd.0004923	Cameroon	13.109	3.12624	Confirmed	PCR/sequencing	Samples from 2004-2005
3	Antonation et al., 2016	doi: 10.1371/journal.pntd.0004923	Central African Republic	16.4035	2.89578	Confirmed	PCR/sequencing	Samples obtained between 2012-2013
4	Antonation et al., 2016	doi: 10.1371/journal.pntd.0004923	Democratic Republic of the Congo	21.4216	-5.35124	Confirmed	PCR/sequencing	Samples obtained in 2012
5	Hoffmann et al., 2017	doi:10.1038/nature23309	Côte d'Ivoire	-7.3501	5.8765	Confirmed	PCR/sequencing	Samples collected from 2008 to 2014
6	Hoffmann et al., 2017	doi:10.1038/nature23309	Côte d'Ivoire	-7.32798	5.84793	Confirmed	PCR/sequencing	Samples collected from 2008 to 2014
7	Hoffmann et al., 2017	doi:10.1038/nature23309	Côte d'Ivoire	-7.34852	5.84874	Confirmed	PCR/sequencing	Samples collected from 2008 to 2014
8	Hoffmann et al., 2017	doi:10.1038/nature23309	Côte d'Ivoire	-7.29881	5.82413	Confirmed	PCR/sequencing	Samples collected from 2008 to 2014
9	Hoffmann et al., 2017	doi:10.1038/nature23309	Côte d'Ivoire	-7.27883	5.84358	Confirmed	PCR/sequencing	Samples collected from 2008 to 2014
10	Hoffmann et al., 2017	doi:10.1038/nature23309	Côte d'Ivoire	-7.34199	5.87539	Confirmed	PCR/sequencing	Samples collected from 2008 to 2014
11	Hoffmann et al., 2017	doi:10.1038/nature23309	Côte d'Ivoire	-7.33505	5.82183	Confirmed	PCR/sequencing	Samples collected from 2008 to 2014
12	Hoffmann et al., 2017	doi:10.1038/nature23309	Côte d'Ivoire	-7.27878	5.82673	Confirmed	PCR/sequencing	Samples collected from 2008 to 2014
13	Hoffmann et al., 2017	doi:10.1038/nature23309	Côte d'Ivoire	-7.28032	5.84555	Confirmed	PCR/sequencing	Samples collected from 2008 to 2014
14	Hoffmann et al., 2017	doi:10.1038/nature23309	Côte d'Ivoire	-7.27553	5.8472	Confirmed	PCR/sequencing	Samples collected from 2008 to 2014
15	Hoffmann et al., 2017	doi:10.1038/nature23309	Côte d'Ivoire	-7.27547	5.8474	Confirmed	PCR/sequencing	Samples collected from 2008 to 2014
16	Hoffmann et al., 2017	doi:10.1038/nature23309	Côte d'Ivoire	-7.28102	5.8479	Confirmed	PCR/sequencing	Samples collected from 2008 to 2014
17	Hoffmann et al., 2017	doi:10.1038/nature23309	Côte d'Ivoire	-7.28582	5.83806	Confirmed	PCR/sequencing	Samples collected from 2008 to 2014
18	Hoffmann et al., 2017	doi:10.1038/nature23309	Côte d'Ivoire	-7.28581	5.83823	Confirmed	PCR/sequencing	Samples collected from 2008 to 2014
19	Hoffmann et al., 2017	doi:10.1038/nature23309	Côte d'Ivoire	-7.32417	5.78575	Confirmed	PCR/sequencing	Samples collected from 2008 to 2014
20	Hoffmann et al., 2017	doi:10.1038/nature23309	Côte d'Ivoire	-7.34907	5.86763	Confirmed	PCR/sequencing	Samples collected from 2008 to 2014
21	Hoffmann et al., 2017	doi:10.1038/nature23309	Côte d'Ivoire	-7.31806	5.82718	Confirmed	PCR/sequencing	Samples collected from 2008 to 2014
22	Hoffmann et al., 2017	doi:10.1038/nature23309	Côte d'Ivoire	-7.27928	5.82653	Confirmed	PCR/sequencing	Samples collected from 2008 to 2014
23	Hoffmann et al., 2017	doi:10.1038/nature23309	Côte d'Ivoire	-7.27674	5.84314	Confirmed	PCR/sequencing	Samples collected from 2008 to 2014
24	Hoffmann et al., 2017	doi:10.1038/nature23309	Côte d'Ivoire	-7.27406	5.82645	Confirmed	PCR/sequencing	Samples collected from 2008 to 2014
25	Hoffmann et al., 2017	doi:10.1038/nature23309	Côte d'Ivoire	-7.33326	5.86347	Confirmed	PCR/sequencing	Samples collected from 2008 to 2014
26	Hoffmann et al., 2017	doi:10.1038/nature23309	Côte d'Ivoire	-7.30446	5.82275	Confirmed	PCR/sequencing	Samples collected from 2008 to 2014
27	Hoffmann et al., 2017	doi:10.1038/nature23309	Côte d'Ivoire	-7.32008	5.81575	Confirmed	PCR/sequencing	Samples collected from 2008 to 2014
28	Hoffmann et al., 2017	doi:10.1038/nature23309	Côte d'Ivoire	-7.33855	5.86998	Confirmed	PCR/sequencing	Samples collected from 2008 to 2014
29	Hoffmann et al., 2017	doi:10.1038/nature23309	Côte d'Ivoire	-7.31292	5.80332	Confirmed	PCR/sequencing	Samples collected from 2008 to 2014
30	Hoffmann et al., 2017	doi:10.1038/nature23309	Côte d'Ivoire	-7.31524	5.81101	Confirmed	PCR/sequencing	Samples collected from 2008 to 2014
31	Hoffmann et al., 2017	doi:10.1038/nature23309	Côte d'Ivoire	-7.31949	5.83383	Confirmed	PCR/sequencing	Samples collected from 2008 to 2014
32	Hoffmann et al., 2017	doi:10.1038/nature23309	Côte d'Ivoire	-7.3271	5.8372	Confirmed	PCR/sequencing	Samples collected from 2008 to 2014
33	Hoffmann et al., 2017	doi:10.1038/nature23309	Côte d'Ivoire	-7.317	5.82282	Confirmed	PCR/sequencing	Samples collected from 2008 to 2014
34	Hoffmann et al., 2017	doi:10.1038/nature23309	Côte d'Ivoire	-7.35968	5.87009	Confirmed	PCR/sequencing	Samples collected from 2008 to 2014
35	Hoffmann et al., 2017	doi:10.1038/nature23309	Côte d'Ivoire	-7.34783	5.87394	Confirmed	PCR/sequencing	Samples collected from 2008 to 2014
36	Hoffmann et al., 2017	doi:10.1038/nature23309	Côte d'Ivoire	-7.3241	5.82798	Confirmed	PCR/sequencing	Samples collected from 2008 to 2014
37	Hoffmann et al., 2017	doi:10.1038/nature23309	Côte d'Ivoire	-7.32234	5.82945	Confirmed	PCR/sequencing	Samples collected from 2008 to 2014
38	Hoffmann et al., 2017	doi:10.1038/nature23309	Côte d'Ivoire	-7.32975	5.83272	Confirmed	PCR/sequencing	Samples collected from 2008 to 2014
39	Hoffmann et al., 2017	doi:10.1038/nature23309	Côte d'Ivoire	-7.32647	5.81145	Confirmed	PCR/sequencing	Samples collected from 2008 to 2014
40	Hoffmann et al., 2017	doi:10.1038/nature23309	Côte d'Ivoire	-7.28804	5.83949	Confirmed	PCR/sequencing	Samples collected from 2008 to 2014
41	Hoffmann et al., 2017	doi:10.1038/nature23309	Côte d'Ivoire	-7.2825	5.82346	Confirmed	PCR/sequencing	Samples collected from 2008 to 2014
42	Hoffmann et al., 2017	doi:10.1038/nature23309	Côte d'Ivoire	-7.31054	5.82217	Confirmed	PCR/sequencing	Samples collected from 2008 to 2014
43	Hoffmann et al., 2017	doi:10.1038/nature23309	Côte d'Ivoire	-7.30757	5.8235	Confirmed	PCR/sequencing	Samples collected from 2008 to 2014
44	Hoffmann et al., 2017	doi:10.1038/nature23309	Côte d'Ivoire	-7.31834	5.8271	Confirmed	PCR/sequencing	Samples collected from 2008 to 2014
45	Hoffmann et al., 2017	doi:10.1038/nature23309	Côte d'Ivoire	-7.33026	5.83521	Confirmed	PCR/sequencing	Samples collected from 2008 to 2014
46	Hoffmann et al., 2017	doi:10.1038/nature23309	Côte d'Ivoire	-7.33026	5.83405	Confirmed	PCR/sequencing	Samples collected from 2008 to 2014
47	Hoffmann et al., 2017	doi:10.1038/nature23309	Côte d'Ivoire	-7.30449	5.81611	Confirmed	PCR/sequencing	Samples collected from 2008 to 2014
48	Hoffmann et al., 2017	doi:10.1038/nature23309	Côte d'Ivoire	-7.33861	5.86925	Confirmed	PCR/sequencing	Samples collected from 2008 to 2014
49	Hoffmann et al., 2017	doi:10.1038/nature23309	Côte d'Ivoire	-7.33801	5.86969	Confirmed	PCR/sequencing	Samples collected from 2008 to 2014
50	Hoffmann et al., 2017	doi:10.1038/nature23309	Côte d'Ivoire	-7.33812	5.87253	Confirmed	PCR/sequencing	Samples collected from 2008 to 2014
51	Hoffmann et al., 2017	doi:10.1038/nature23309	Côte d'Ivoire	-7.27537	5.82031	Confirmed	PCR/sequencing	Samples collected from 2008 to 2014
52	Hoffmann et al., 2017	doi:10.1038/nature23309	Côte d'Ivoire	-7.35604	5.86723	Confirmed	PCR/sequencing	Samples collected from 2008 to 2014
53	Hoffmann et al., 2017	doi:10.1038/nature23309	Côte d'Ivoire	-7.33586	5.87291	Confirmed	PCR/sequencing	Samples collected from 2008 to 2014
54	Hoffmann et al., 2017	doi:10.1038/nature23309	Côte d'Ivoire	-7.33685	5.8699	Confirmed	PCR/sequencing	Samples collected from 2008 to 2014
55	Hoffmann et al., 2017	doi:10.1038/nature23309	Côte d'Ivoire	-7.32464	5.82344	Confirmed	PCR/sequencing	Samples collected from 2008 to 2014
56	Hoffmann et al., 2017	doi:10.1038/nature23309	Côte d'Ivoire	-7.35809	5.86889	Confirmed	PCR/sequencing	Samples collected from 2008 to 2014
57	Hoffmann et al., 2017	doi:10.1038/nature23309	Côte d'Ivoire	-7.33589	5.87065	Confirmed	PCR/sequencing	Samples collected from 2008 to 2014
58	Hoffmann et al., 2017	doi:10.1038/nature23309	Côte d'Ivoire	-7.33686	5.8702	Confirmed	PCR/sequencing	Samples collected from 2008 to 2014
59	Hoffmann et al., 2017	doi:10.1038/nature23309	Côte d'Ivoire	-7.32563	5.83563	Confirmed	PCR/sequencing	Samples collected from 2008 to 2014
60	Hoffmann et al., 2017	doi:10.1038/nature23309	Côte d'Ivoire	-7.30984	5.82403	Confirmed	PCR/sequencing	Samples collected from 2008 to 2014
61	Hoffmann et al., 2017	doi:10.1038/nature23309	Côte d'Ivoire	-7.25953	5.80574	Confirmed	PCR/sequencing	Samples collected from 2008 to 2014
62	Hoffmann et al., 2017	doi:10.1038/nature23309	Côte d'Ivoire	-7.2893	5.83871	Confirmed	PCR/sequencing	Samples collected from 2008 to 2014
63	Hoffmann et al., 2017	doi:10.1038/nature23309	Côte d'Ivoire	-7.30861	5.82409	Confirmed	PCR/sequencing	Samples collected from 2008 to 2014
64	Hoffmann et al., 2017	doi:10.1038/nature23309	Côte d'Ivoire	-7.27647	5.82348	Confirmed	PCR/sequencing	Samples collected from 2008 to 2014
65	Hoffmann et al., 2017	doi:10.1038/nature23309	Côte d'Ivoire	-7.29899	5.85446	Confirmed	PCR/sequencing	Samples collected from 2008 to 2014
66	Hoffmann et al., 2017	doi:10.1038/nature23309	Côte d'Ivoire	-7.33702	5.87946	Confirmed	PCR/sequencing	Samples collected from 2008 to 2014
67	Hoffmann et al., 2017	doi:10.1038/nature23309	Côte d'Ivoire	-7.30716	5.80365	Confirmed	PCR/sequencing	Samples collected from 2008 to 2014
68	Hoffmann et al., 2017	doi:10.1038/nature23309	Côte d'Ivoire	-7.33185	5.87499	Confirmed	PCR/sequencing	Samples collected from 2008 to 2014
69	Hoffmann et al., 2017	doi:10.1038/nature23309	Côte d'Ivoire	-7.31649	5.82055	Confirmed	PCR/sequencing	Samples collected from 2008 to 2014
70	Hoffmann et al., 2017	doi:10.1038/nature23309	Côte d'Ivoire	-7.30939	5.83517	Confirmed	PCR/sequencing	Samples collected from 2008 to 2014
71	Hoffmann et al., 2017	doi:10.1038/nature23309	Côte d'Ivoire	-7.27751	5.85075	Confirmed	PCR/sequencing	Samples collected from 2008 to 2014
72	Hoffmann et al., 2017	doi:10.1038/nature23309	Côte d'Ivoire	-7.28345	5.85065	Confirmed	PCR/sequencing	Samples collected from 2008 to 2014
73	Hoffmann et al., 2017	doi:10.1038/nature23309	Côte d'Ivoire	-7.27751	5.85075	Confirmed	PCR/sequencing	Samples collected from 2008 to 2014
74	Hoffmann et al., 2017	doi:10.1038/nature23309	Côte d'Ivoire	-7.28345	5.85065	Confirmed	PCR/sequencing	Samples collected from 2008 to 2014
75	Hoffmann et al., 2017	doi:10.1038/nature23309	Côte d'Ivoire	-7.32057	5.83883	Confirmed	PCR/sequencing	Samples collected from 2008 to 2014
76	Hoffmann et al., 2017	doi:10.1038/nature23309	Côte d'Ivoire	-7.20758	5.41217	Confirmed	PCR/sequencing	Samples collected from 2008 to 2014
77	Hoffmann et al., 2017	doi:10.1038/nature23309	Côte d'Ivoire	-7.33272	5.87092	Confirmed	PCR/sequencing	Samples collected from 2008 to 2014
78	Hoffmann et al., 2017	doi:10.1038/nature23309	Côte d'Ivoire	-7.33271	5.87211	Confirmed	PCR/sequencing	Samples collected from 2008 to 2014
79	Hoffmann et al., 2017	doi:10.1038/nature23309	Côte d'Ivoire	-7.33265	5.87253	Confirmed	PCR/sequencing	Samples collected from 2008 to 2014
80	Hoffmann et al., 2017	doi:10.1038/nature23309	Côte d'Ivoire	-7.32057	5.83883	Confirmed	PCR/sequencing	Samples collected from 2008 to 2014
81	Hoffmann et al., 2017	doi:10.1038/nature23309	Côte d'Ivoire	-7.32057	5.83883	Confirmed	PCR/sequencing	Samples collected from 2008 to 2014
82	Hoffmann et al., 2017	doi:10.1038/nature23309	Côte d'Ivoire	-7.33713	5.86985	Confirmed	PCR/sequencing	Samples collected from 2008 to 2014
83	Hoffmann et al., 2017	doi:10.1038/nature23309	Côte d'Ivoire	-7.33264	5.87084	Confirmed	PCR/sequencing	Samples collected from 2008 to 2014
84	Hoffmann et al., 2017	doi:10.1038/nature23309	Côte d'Ivoire	-7.3303	5.87101	Confirmed	PCR/sequencing	Samples collected from 2008 to 2014
85	Hoffmann et al., 2017	doi:10.1038/nature23309	Côte d'Ivoire	-7.3561	5.87286	Confirmed	PCR/sequencing	Samples collected from 2008 to 2014
86	Hoffmann et al., 2017	doi:10.1038/nature23309	Côte d'Ivoire	-7.35712	5.87338	Confirmed	PCR/sequencing	Samples collected from 2008 to 2014
87	Hoffmann et al., 2017	doi:10.1038/nature23309	Côte d'Ivoire	-7.35764	5.87263	Confirmed	PCR/sequencing	Samples collected from 2008 to 2014
88	Hoffmann et al., 2017	doi:10.1038/nature23309	Côte d'Ivoire	-7.36487	5.8723	Confirmed	PCR/sequencing	Samples collected from 2008 to 2014
89	Hoffmann et al., 2017	doi:10.1038/nature23309	Côte d'Ivoire	-7.37155	5.85308	Confirmed	PCR/sequencing	Samples collected from 2008 to 2014
90	Hoffmann et al., 2017	doi:10.1038/nature23309	Côte d'Ivoire	-7.32057	5.83883	Confirmed	PCR/sequencing	Samples collected from 2008 to 2014
91	Hoffmann et al., 2017	doi:10.1038/nature23309	Côte d'Ivoire	-7.26	5.78	Confirmed	PCR/sequencing	Samples collected from 2008 to 2014
92	Hoffmann et al., 2017	doi:10.1038/nature23309	Côte d'Ivoire	-7.28	5.78	Confirmed	PCR/sequencing	Samples collected from 2008 to 2014
93	Hoffmann et al., 2017	doi:10.1038/nature23309	Côte d'Ivoire	-7.26	5.8	Confirmed	PCR/sequencing	Samples collected from 2008 to 2014
94	Hoffmann et al., 2017	doi:10.1038/nature23309	Côte d'Ivoire	-7.28	5.8	Confirmed	PCR/sequencing	Samples collected from 2008 to 2014
95	Hoffmann et al., 2017	doi:10.1038/nature23309	Côte d'Ivoire	-7.32	5.8	Confirmed	PCR/sequencing	Samples collected from 2008 to 2014
96	Hoffmann et al., 2017	doi:10.1038/nature23309	Côte d'Ivoire	-7.3	5.82	Confirmed	PCR/sequencing	Samples collected from 2008 to 2014
97	Hoffmann et al., 2017	doi:10.1038/nature23309	Côte d'Ivoire	-7.2	5.84	Confirmed	PCR/sequencing	Samples collected from 2008 to 2014
98	Hoffmann et al., 2017	doi:10.1038/nature23309	Côte d'Ivoire	-7.26	5.84	Confirmed	PCR/sequencing	Samples collected from 2008 to 2014
99	Hoffmann et al., 2017	doi:10.1038/nature23309	Côte d'Ivoire	-7.36	5.84	Confirmed	PCR/sequencing	Samples collected from 2008 to 2014
100	Hoffmann et al., 2017	doi:10.1038/nature23309	Côte d'Ivoire	-7.34	5.86	Confirmed	PCR/sequencing	Samples collected from 2008 to 2014
101	Hoffmann et al., 2017	doi:10.1038/nature23309	Côte d'Ivoire	-7.36	5.86	Confirmed	PCR/sequencing	Samples collected from 2008 to 2014
102	Hoffmann et al., 2017	doi:10.1038/nature23309	Côte d'Ivoire	-7.22	5.88	Confirmed	PCR/sequencing	Samples collected from 2008 to 2014
103	Hoffmann et al., 2017	doi:10.1038/nature23309	Côte d'Ivoire	-7.24	5.88	Confirmed	PCR/sequencing	Samples collected from 2008 to 2014
104	Hoffmann et al., 2017	doi:10.1038/nature23309	Côte d'Ivoire	-7.36	5.88	Confirmed	PCR/sequencing	Samples collected from 2008 to 2014
105	Hoffmann et al., 2017	doi:10.1038/nature23309	Côte d'Ivoire	-7.26	5.9	Confirmed	PCR/sequencing	Samples collected from 2008 to 2014
106	Hoffmann et al., 2017	doi:10.1038/nature23309	Côte d'Ivoire	-7.36	5.92	Confirmed	PCR/sequencing	Samples collected from 2008 to 2014
107	Hoffmann et al., 2017	doi:10.1038/nature23309	Côte d'Ivoire	-7.34182	5.91426	Confirmed	PCR/sequencing	Samples collected from 2008 to 2014
108	Hoffmann et al., 2017	doi:10.1038/nature23309	Côte d'Ivoire	-7.36135	5.9325	Confirmed	PCR/sequencing	Samples collected from 2008 to 2014
109	Hoffmann et al., 2017	doi:10.1038/nature23309	Côte d'Ivoire	-7.31604	5.88683	Confirmed	PCR/sequencing	Samples collected from 2008 to 2014
110	Hoffmann et al., 2017	doi:10.1038/nature23309	Côte d'Ivoire	-7.31646	5.86919	Confirmed	PCR/sequencing	Samples collected from 2008 to 2014
111	Hoffmann et al., 2017	doi:10.1038/nature23309	Côte d'Ivoire	-7.31666	5.86016	Confirmed	PCR/sequencing	Samples collected from 2008 to 2014
112	Hoffmann et al., 2017	doi:10.1038/nature23309	Côte d'Ivoire	-7.31552	5.80755	Confirmed	PCR/sequencing	Samples collected from 2008 to 2014
113	Hoffmann et al., 2017	doi:10.1038/nature23309	Côte d'Ivoire	-7.30861	5.82643	Confirmed	PCR/sequencing	Samples collected from 2008 to 2014
114	Lendertz et al., 2006	doi: 10.1002/ajp.20298	Cameroon	13.1347	3.37133	Confirmed	PCR/sequencing	Samples collected between 2004-2005
115	Lendertz et al., 2006	doi: 10.1002/ajp.20298	Cameroon	13.1337	3.36717	Confirmed	PCR/sequencing	Samples collected between 2004-2005
116	Lendertz et al., 2006	doi: 10.1002/ajp.20298	Cameroon	13.1583	3.44667	Confirmed	PCR/sequencing	Samples collected between 2004-2005
